# Supplementary material for: Acetyl-DL-leucine in two individuals with REM sleep behavior disorder improves symptoms, reverses loss of striatal dopamine-transporter binding and stabilizes pathological metabolic brain pattern—case reports
Source: Nat Commun. 2024 Sep 2;15:7619. doi: 10.1038/s41467-024-51502-7 (PMC11369233; doi:10.1038/s41467-024-51502-7)
Supplement: Supplementary file 4 — Source Data [file 41467_2024_51502_MOESM4_ESM.xlsx]

## Sheet: Fig.1
Fig. 1a				Fig. 1b
RBD-SS-3 scores Patient 1				RBD-SS-3 scores Patient 2
Weeks	RBD-SS-3			Weeks	RBD-SS-3
1-3	21			1-3	7
4-6	5			4-6	0
7-9	4			7-9	8
10-12	2			10-12	8
13-15	4			13-15	3
16-18	2			16-18	0
66-68	6			66-68	2
69-71	4			69-71	5
72-74	5			72-74	2
75-77	7			75-77	1
78-70	6			78-70	3
81-83	4			81-83	0

## Sheet: Fig.2
Fig. 2a
Patient 1
Date	Months	UPDRS I-III	MDS-UPDRS I-III	UPDRS III motor action w/o action tremor	MDS-UPDRS I-III motor action w/o action tremor	MoCA	TDI olfactory function	MIBG
February 2013	1	4		2		20	16
January 2014	12	6		4		28	15.5
March 2014	14	6		4		28
May 2014	16					28		1.31
March 2015	26	8		3		27	10
2016-04-01	39	5		2		28	12
2018-08-01	67	6		3			11.5
January 2019	72	4		3		30	6
Novmber 2021	106		11		4	30	5
December 2022	119		10		4	28	4
2023-09-01	128		11		2	25	10
Fig. 2b
Patient 2
Date	Months	MDS-UPDRS I-III	MDS-UPDRS I-III motor action w/o action tremor	MoCA	TDI olfactory function	MIBG
2020-08-01	1	1	0	29	15.5
June 2021	11	0	0	29	11
January 2022	18	3	0	30	10
May 2022	22				17.25	0.98
January 2023	30	2	0	29	13.5
July 2023	36	0	0	27	13.25

## Sheet: Fig.3
Fig. 3a
DAT-SPECT binding ratios of patient 1
	02/2013	03/2014	01/2019	02/2022	09/2023
Striatum R	1.94	1.84	1.34	1.57	1.83
Striatum L	1.82	1.82	1.24	1.29	1.9
Caudate R	1.99	2.02	1.44	1.7	1.97
Caudate L	1.8	1.85	1.17	1.28	2.09
Putamen R	1.88	1.63	1.22	1.43	1.67
Putamen L	1.85	1.79	1.31	1.29	1.68
Fig. 3b
DAT-SPECT binding ratios of patient 2
	08/2020	07/2023
Striatum R	1.54	1.8
Striatum L	1.45	1.78
Caudate R	1.65	1.87
Caudate L	1.35	1.8
Putamen R	1.42	1.72
Putamen L	1.56	1.75
Fig. 3c
PDRP-z-scores of patient 1 in comparison to converters and non-converters
	Patient 1	Converters					Non-converters
2014	1.73441	3.17937	4.62656	4.54521	0.896714	1.68027	0.799755	1.57053	1.46358	1.78394	0.866089	2.72715	2.16649
2018	3.27827	5.25768	9.02681	7.03609	3.69516	3.75438	1.41355	3.88982	3.65792	2.16411	2.87658	5.20905	1.93393
2022	3.17707	6.90232	10.9069	9.18136	6.32062	5.9365	1.82622	5.9487	5.82245	2.09542	4.32609	7.04316	3.06993
Fig. 3d
PDRP-z-scores of patient 2
	Patient 2
2021	1.02448
2023	0.295995

## Sheet: Fig. S1
Fig. S1a									Fig. S1b
RBD-scores Patient 1 first 18 weeks				RBD-scores Patient 1 last 18 weeks					RBD-scores Patient 2 first 18 weeks				RBD-scores Patient 2 last 18 weeks
Week	Day	RBD severity Score		Week	Day	RBD severity Score			Week	Day	RBD severity Score		Week	Day	RBD severity Score
1	1	1		66	456	0			1	1	1		66	456	0
	2	1			457	0				2	2			457	0
	3	3			458	0				3	1			458	0
	4	0			459	0				4	0			459	0
	5	1			460	1				5	0			460	0
	6	1			461	0				6	0			461	0
	7	0			462	0				7	0			462	0
2	8	3		67	463	1			2	8	0		67	463	0
	9	0			464	0				9	0			464	0
	10	1			465	1				10	0			465	0
	11	0			466	0				11	0			466	0
	12	0			467	0				12	0			467	1
	13	1			468	0				13	0			468	0
	14	0			469	0				14	1			469	0
3	15	1		68	470	2			3	15	0		68	470	0
	16	1			471	0				16	0			471	0
	17	1			472	0				17	0			472	0
	18	3			473	1				18	0			473	0
	19	0			474	0				19	0			474	0
	20	3			475	0				20	0			475	1
	21	0			476	0				21	2			476	0
4	22	0		69	477	0			4	22	0		69	477	0
	23	0			478	0				23	0			478	0
	24	0			479	0				24	0			479	0
	25	0			480	1				25	0			480	0
	26	0			481	0				26	0			481	0
	27	0			482	0				27	0			482	0
	28	1			483	0				28	0			483	0
5	29	0		70	484	0			5	29	0		70	484	2
	30	0			485	0				30	0			485	0
	31	0			486	2				31	0			486	0
	32	1			487	1				32	0			487	0
	33	0			488	0				33	0			488	0
	34	1			489	0				34	0			489	0
	35	0			490	0				35	0			490	1
6	36	0		71	491	0			6	36	0		71	491	0
	37	1			492	0				37	0			492	0
	38	0			493	0				38	0			493	2
	39	0			494	0				39	0			494	0
	40	0			495	0				40	0			495	0
	41	1			496	0				41	0			496	0
	42	0			497	0				42	0			497	0
7	43	0		72	498	0			7	43	1		72	498	0
	44	0			499	0				44	1			499	1
	45	1			500	0				45	0			500	0
	46	0			501	0				46	0			501	0
	47	0			502	0				47	0			502	0
	48	0			503	0				48	0			503	0
	49	0			504	0				49	1			504	0
8	50	1		73	505	1			8	50	0		73	505	0
	51	0			506	1				51	2			506	1
	52	0			507	0				52	1			507	0
	53	0			508	0				53	1			508	0
	54	1			509	0				54	0			509	0
	55	0			510	1				55	0			510	0
	56	0			511	2				56	0			511	0
9	57	0		74	512	0			9	57	0		74	512	0
	58	0			513	0				58	0			513	0
	59	0			514	0				59	0			514	0
	60	0			515	0				60	0			515	0
	61	0			516	0				61	0			516	0
	62	0			517	0				62	1			517	0
	63	1			518	0				63	0			518	0
10	64	0		75	519	2			10	64	3		75	519	0
	65	0			520	0				65	0			520	0
	66	0			521	0				66	0			521	0
	67	0			522	0				67	0			522	0
	68	0			523	0				68	0			523	0
	69	0			524	1				69	0			524	0
	70	0			525	0				70	0			525	0
11	71	0		76	526	0			11	71	0		76	526	0
	72	0			527	0				72	0			527	0
	73	0			528	2				73	0			528	0
	74	0			529	0				74	0			529	0
	75	0			530	0				75	0			530	0
	76	0			531	0				76	2			531	0
	77	0			532	0				77	0			532	0
12	78	1		77	533	2			12	78	0		77	533	1
	79	0			534	0				79	0			534	0
	80	0			535	0				80	0			535	0
	81	0			536	0				81	0			536	0
	82	0			537	0				82	0			537	0
	83	0			538	0				83	3			538	0
	84	1			539	0				84	0			539	0
13	85	0		78	540	1			13	85	0		78	540	0
	86	0			541	0				86	0			541	0
	87	0			542	0				87	0			542	0
	88	0			543	0				88	0			543	0
	89	0			544	0				89	0			544	0
	90	0			545	0				90	0			545	0
	91	0			546	0				91	2			546	0
14	92	0		79	547	2			14	92	0		79	547	0
	93	0			548	0				93	0			548	0
	94	0			549	0				94	0			549	0
	95	0			550	0				95	0			550	0
	96	0			551	0				96	0			551	0
	97	0			552	1				97	0			552	0
	98	0			553	1				98	0			553	0
15	99	0		80	554	1			15	99	0		80	554	0
	100	2			555	0				100	0			555	0
	101	2			556	0				101	0			556	0
	102	0			557	0				102	0			557	0
	103	0			558	0				103	1			558	3
	104	0			559	0				104	0			559	0
	105	0			560	0				105	0			560	0
16	106	0		81	561	0			16	106	0		81	561	0
	107	0			562	0				107	0			562	0
	108	0			563	0				108	0			563	0
	109	1			564	0				109	0			564	0
	110	0			565	0				110	0			565	0
	111	0			566	0				111	0			566	0
	112	0			567	1				112	0			567	0
17	113	0		82	568	2			17	113	0		82	568	0
	114	0			569	1				114	0			569	0
	115	0			570	0				115	0			570	0
	116	NO DATA			571	0				116	0			571	0
	117	NO DATA			572	0				117	0			572	0
	118	NO DATA			573	0				118	0			573	0
	119	NO DATA			574	0				119	0			574	0
18	120	NO DATA		83	575	0			18	120	0		83	575	0
	121	NO DATA			576	0				121	0			576	0
	122	NO DATA			577	0				122	0			577	0
	123	0			578	0				123	0			578	0
	124	1			579	0				124	0			579	0
	125	0			580	0				125	0			580	0
	126	0			581	0				126	0			581	0
